# Supplementary material for: Dengue in Western Uganda: a prospective cohort of children presenting with undifferentiated febrile illness
Source: BMC Infect Dis. 2020 Nov 11;20:835. doi: 10.1186/s12879-020-05568-5 (PMC7661220; doi:10.1186/s12879-020-05568-5)
Supplement: Supplementary file 1 — Additional file 1. [file 12879_2020_5568_MOESM1_ESM.zip]

Archive with 1 entries (1 files):
- DNMFI - Encounter Form.doc
